# Supplementary material for: Treatment of atherosclerosis by macrophage-biomimetic nanoparticles via targeted pharmacotherapy and sequestration of proinflammatory cytokines
Source: Nat Commun. 2020 May 26;11:2622. doi: 10.1038/s41467-020-16439-7 (PMC7251120; doi:10.1038/s41467-020-16439-7)
Supplement: Supplementary file 4 — Source Data [file 41467_2020_16439_MOESM4_ESM.xlsx]

## Sheet: Figure 1c-d
Figure 1c
		Hydrolysis percentage of NPs (absorbance at 500 nm)							Hydrolysis percentage of NPs (%)
	Time (min)	PBS	0.01 mM H2O2	0.25 mM H2O2	0.5 mM H2O2	1 mM H2O2		Time (min)	PBS	0.01 mM H2O2	0.25 mM H2O2	0.5 mM H2O2	1 mM H2O2
	0	1.06	1.06	1.06	1.06	1.06		0	0	0	0	0	0
	10	0.93	0.92	0.79	0.74	0.63		10	11.5	13.2	24.7	29.5	40.1
	20	0.88	0.86	0.69	0.66	0.33		20	16.7	18.5	34.2	37.4	68.4
	30	0.86	0.84	0.66	0.61	0.2		30	18.2	20.2	37.4	42.2	80.8
	40	0.85	0.83	0.63	0.55	0.13		40	19.3	21.6	40.4	47.3	87.5
	60	0.84	0.82	0.61	0.52	0.09		60	20.1	22.4	42.2	50.2	91.2
	80	0.84	0.81	0.59	0.5	0.06		80	20.5	23	43.5	52	93.7
	120	0.84	0.81	0.59	0.49	0.04		120	20.7	23.5	44.2	53.1	95.7
	180	0.83	0.8	0.58	0.49	0.03		180	20.9	23.8	44.7	53.7	96.5
	240	0.83	0.8	0.58	0.48	0.03		240	21	24.1	44.9	54.1	96.8
Figure 1d
	Cumulative drug release (%)
	Time (h)	1 mM H2O2			0 mM H2O2
		1st experiment	2nd experiment	3rd experiment	1st experiment	2nd experiment	3rd experiment
	0	0	0	0	0	0	0
	0.2	19.4	18.1	20.7	4.1	6.2	4.1
	0.5	25.9	24.7	28.3	5.1	9.1	5.6
	1	42.9	41.5	49.4	8	16.5	8.8
	1.5	58.8	51.4	62.9	11.4	20.1	11.7
	2	70	61.4	71.7	12.5	23.7	14.5
	2.5	77.2	69.6	78.8	14.3	25.4	16.7
	3	83.7	77.2	84.5	16.6	26	18.9
	4	87.7	79.5	89.3	17.5	26.4	20.3
	6	91.8	81.7	91.4	18.3	26.8	21.2
	8	92.4	83.5	92.3	18.7	27	21.5
	10	93	84.2	93.1	18.9	27.1	21.7
	12	93.5	84.6	93.4	19.1	27.2	21.8
	18	93.8	84.9	93.6	19.3	27.2	22
	24	94	85.1	93.7	19.4	27.3	22.1

## Sheet: Figure 1g-h
Figure 1g
		Zeta potential
		NPs	MM-NPs	Macrophage vesicles
	1st experiment	-19	-24	-25
	2nd experiment	-13	-25	-29
	3rd experiment	-18	-22	-27
Figure 1h
		Diameter
		NPs	MM-NPs	Macrophage vesicles
	1st experiment	144	197	215
	2nd experiment	159	210	224
	3rd experiment	156	204	228

## Sheet: Figure 1i
Figure 1i
					Molecular weight (kDa)			NPs1	MM-NPs	Macrophage vehicles		NPs1	MM-NPs	Macrophage vehicles		NPs1	MM-NPs	Macrophage vehicles
								--------	--------	-------		--------	--------	-------		--------	--------	-------
					100
	TNFR2
	Abbkine, China
					70
					100
	CD36
	Santa Cruz Biotechnology, USA
					70
					55
	CKR2
	Abbkin, China
					40
	GAPDH
	Cell signaling Technology,USA				35

## Sheet: Figure 1j
Figure 1j
		TNFR2
		NPs	MM-NPs	Macrophage vesicles
	1st experiment	0	6049	7496
	2nd experiment	0	6995	6919
	3rd experiment	0	6793	9211
		CCR2
		NPs	MM-NPs	Macrophage vesicles
	1st experiment	0	6049	7496
	2nd experiment	0	6995	6919
	3rd experiment	0	6793	9211

## Sheet: Figure 2a
Figure 2a
		1st experiment-Cytotoxicity
		AT+LPS			AT-NPs+LPS			MM-AT-NPs+LPS
	Control	104.67	96.63	94.33	97.23	108.38	100	95.27	104.58	100.45
	LPS (10 ng mL-1)	47.58	66.37	52.39	50.37	62.09	68.35	49.63	67.28	66.74
	AT (1.25 μM)+ LPS (10 ng mL-1)	58.33	73.08	86.78	62.43	89.16	75.64	67.63	70.46	75.05
	AT (5 μM)+ LPS (10 ng mL-1)	72.04	80.97	93.37	74.63	94.55	81.74	78.98	85.19	83.63
	AT (20 μM)+ LPS (10 ng mL-1)	72.67	82.07	95.71	87.79	95.57	82.9	97.26	89.2	84.05
		2nd experiment-Cytotoxicity
		AT+LPS			AT-NPs+LPS			MM-AT-NPs+LPS
	Control	98.25	100	91.27	107.03	94.55	94.27	107.32	93.73	104.53
	LPS (10 ng mL-1)	64.28	55.71	44.28	56.12	51.64	54.27	62.78	67.82	60.37
	AT (1.25 μM)+ LPS (10 ng mL-1)	72.03	67.18	85.64	77.3	88.32	88.64	80.37	68.38	79.07
	AT (5 μM)+ LPS (10 ng mL-1)	81.77	74.66	94.32	86.24	95.05	92.14	88.57	70.15	82.28
	AT (20 μM)+ LPS (10 ng mL-1)	82.72	80.22	96.03	81.93	96.35	93.05	96.72	73.29	85.44
		3rd experiment-Cytotoxicity
		AT+LPS			AT-NPs+LPS			MM-AT-NPs+LPS
	Control	102.12	111.2	90.2	109.24	92.57	109.93	104.31	97.19	93.52
	LPS (10 ng mL-1)	68.86	77.63	57.05	50.12	58.73	67.34	44.31	60.62	60.99
	AT (1.25 μM)+ LPS (10 ng mL-1)	80.12	66.94	82.25	82.8	89.28	72.29	69.8	61.85	84.97
	AT (5 μM)+ LPS (10 ng mL-1)	86.45	75.54	89.16	90.7	92.79	79.25	76.44	70.33	86.52
	AT (20 μM)+ LPS (10 ng mL-1)	86.67	80.59	97.73	74.27	93.75	76.48	95.46	78.36	88.82
		Cytotoxicity
		AT+LPS			AT-NPs+LPS			MM-AT-NPs+LPS
	Control	101.68	102.61	91.93	104.5	98.5	101.4	102.3	98.5	99.5
	LPS (10 ng mL-1)	60.24	66.57	51.24	52.2	57.48	63.32	52.24	65.24	62.7
	AT (1.25 μM)+ LPS (10 ng mL-1)	70.16	69.06	84.89	74.17	78.85	88.92	72.6	66.89	79.69
	AT (5 μM)+ LPS (10 ng mL-1)	80.08	77.05	92.28	94.13	83.85	84.37	81.33	75.22	84.14
	AT (20 μM)+ LPS (10 ng mL-1)	80.68	80.96	96.49	81.33	95.22	84.14	96.48	80.28	86.1

## Sheet: Figure 2c-d
Figure 2c								Figure 2d
		Mean DCFH-DA fluorescence								NO production (Microplate reader under 570 nm)
		Control	LPS	AT+LPS	AT-NPs+LPS	MM-AT-NPs+LPS				Control	LPS	AT+LPS	AT-NPs+LPS	MM-AT-NPs+LPS
	1st experiment	3115	10570	7245	6929	7530			1st experiment	0.46285	1.21774	0.95914	0.7829	0.75395
	2nd experiment	3618	11788	8532	6083	6000			2nd experiment	0.44613	1.25572	1.08038	0.94391	1.01072
	3rd experiment	2575	9598	7151	6583	6138			3rd experiment	0.3661	1.32226	0.72623	0.91395	0.77031
		Mean DCFH-DA fluorescence (fold)								NO production (%)
		Control	LPS	AT+LPS	AT-NPs+LPS	MM-AT-NPs+LPS				Control	LPS	AT+LPS	AT-NPs+LPS	MM-AT-NPs+LPS
	1st experiment	1	3.39	2.32	2.22	2.41			1st experiment	37.0282	97.42	76.732	62.6327	60.3163
	2nd experiment	1.16	3.78	2.73	1.95	1.92			2nd experiment	35.6904	100	86.431	75.5134	80.8576
	3rd experiment	0.82	3.08	2.29	2.11	1.97			3rd experiment	29.2881	105.781	58.0984	73.1168	61.6254

## Sheet: Figure 2e
Figure 2e
	Uptake of Cy5-NPs in RAW264.7							Uptake of MM-Cy5-NPs in RAW264.7
		Fluorescence intensity (103)							Fluorescence intensity (103)
		1h	2h	3h	4h				1h	2h	3h	4h
	1st experiment	0.541	1.371	1.895	3.036			1st experiment	0.3151	0.3246	0.3411	0.4466
	2nd experiment	0.335	1.058	1.411	2.875			2nd experiment	0.2102	0.2305	0.3165	0.3754
	3rd experiment	0.547	1.074	1.777	2.7951			3rd experiment	0.3073	0.315	0.3419	0.4752
	Uptake of MM-Cy5-NPs in LPS treated macrophages							Uptake of MM-Cy5-NPs in foam cells
		Fluorescence intensity (103)							Fluorescence intensity (103)
		1h	2h	3h	4h				1h	2h	3h	4h
	1st experiment	0.1818	0.6922	0.9441	1.42			1st experiment	1.88	4.99	6.25	8.93
	2nd experiment	0.1885	0.5568	0.9095	1.41			2nd experiment	1.87	4.56	5.87	7.66
	3rd experiment	0.1923	0.7282	0.9919	1.49			3rd experiment	1.58	4.27	6.14	8.14

## Sheet: Figure 2f
Figure 2f
	Intracellular release of MM-NR-NPs in LPS treated macrophages							Intracellular release of MM-NR-NPs in foam cells
		Fluorescence intensity (103)							Fluorescence intensity (103)
		1h	2h	3h	4h				1h	2h	3h	4h
	1st experiment	0.53	1.617	2.209	3.457			1st experiment	0.54	2.119	2.708	4.452
	2nd experiment	0.558	1.467	2.422	3.246			2nd experiment	0.472	1.869	3.084	4.128
	3rd experiment	0.317	1.776	2.157	3.561			3rd experiment	0.662	2.082	2.6287	4.665

## Sheet: Figure 3c
Figure 3c
	Radiant efficiency per mg
	(106, P/Sec μM/cm2 -1 mg-1)
	Saline	Cy7.5	Cy7.5-NPs	MM-Cy7.5-NPs	Cy7.5-NPs/MAs
	0.03	4.2	9.2	11.2	18.7
	0.01	1.3	2.6	8	12.5
	0.04	7.7	5.5	20.3	19.2

## Sheet: Figure 3f
Figure 3f
	Aortic lesions (% of total area)
	Saline	AT	AT-NPs	MM-AT-NPs	AT-NPs/MAs
	20.83	15.1	12.97	8.13	14.24
	16.07	14.08	13.6	11.2	11.24
	22.9	16.25	11.85	7.97	13.07
	24.25	16.27	13.06	5.55	12.47
	16.34	15.32	10.27	9.87	14.72
	21.73	12.47	8.77	6.24	10.84
	21.33	18.21	12.07	4.45	9.77
	15.72	10.55	15.28	8.27	5.48
	22.34	12.74	9.35	8.86	11.37
	26.51	11.27	9.42	2.27	15.52

[truncated: 23 more sheets: Figure 4a, Figure 4b-g, Figure 4h, Figure 4i, Figure 5b, Figure 5c-d, Figure 5f, Supplementary Figure 3a, Supplementary Figure 3b, Supplementary Figure 3c, Supplementary Figure 4a-b, Supplementary Figure 4c, Supplementary Figure 4f, Supplementary Figure 4h, Supplementary Figure 6, Supplementary Figure 8b-d, Supplementary Figure 9a, Supplementary Figure 9b, Supplementary Figure 10, Supplementary Figure 11 …]
